# Supplementary material for: Investigation of Factors Influencing the Effectiveness of Deformable Nanovesicles for Insulin Nebulization Inhalation
Source: Pharmaceutics. 2024 Jun 29;16(7):879. doi: 10.3390/pharmaceutics16070879 (PMC11280345; doi:10.3390/pharmaceutics16070879)
Supplement: Supplementary file 1 [file pharmaceutics-16-00879-s001.zip]

Archive with 1 entries (1 files):
- pharmaceutics-3048843-supplementary.pdf
